# Supplementary material for: A Mobile App for Triangulating Strategies in Phosphate Education Targeting Patients with Chronic Kidney Disease in Malaysia: Development, Validation, and Patient Acceptance
Source: Healthcare (Basel). 2022 Mar 14;10(3):535. doi: 10.3390/healthcare10030535 (PMC8950478; doi:10.3390/healthcare10030535)
Supplement: Supplementary file 1 [file healthcare-10-00535-s001.zip]

Archive with 1 entries (1 files):
- healthcare-1609576-supplementary.pdf
